# Supplementary material for: Mitochondrial oxygen metabolism as a potential predictor of weight loss after laparoscopic sleeve gastrectomy for class III obesity
Source: Front Endocrinol (Lausanne). 2025 Jan 7;15:1488175. doi: 10.3389/fendo.2024.1488175 (PMC11746103; doi:10.3389/fendo.2024.1488175)
Supplement: Supplementary file 1 [file Table1.xlsx]

## Sheet: 01_PpIX-TSLT_vs_BIA
At specific time points
TIME	Variable 1	Variable 2	rho	p	pFDR	n
T0	mitoPO2: baseline	T0: body mass	-0.19754	0.248157	0.822214	36
T0	mitoPO2: post	T0: body mass	-0.111269	0.51824	0.927586	36
T0	mitoVO2: maximum	T0: body mass	-0.260898	0.124319	0.814575	36
T0	mitoVO2: average	T0: body mass	-0.261172	0.123909	0.814575	36
T0	mitoDO2: maximum	T0: body mass	0.0383749	0.824154	0.949093	36
T0	mitoDO2: average	T0: body mass	0.042112	0.807337	0.949093	36
T0	mitoPO2: baseline	T0: body mass index	-0.183152	0.284977	0.822214	36
T0	mitoPO2: post	T0: body mass index	-0.0254859	0.882704	0.958414	36
T0	mitoVO2: maximum	T0: body mass index	-0.178261	0.298256	0.823283	36
T0	mitoVO2: average	T0: body mass index	-0.179689	0.29434	0.823283	36
T0	mitoDO2: maximum	T0: body mass index	0.0492953	0.775256	0.949093	36
T0	mitoDO2: average	T0: body mass index	0.0516154	0.764969	0.949093	36
T0	mitoPO2: baseline	T0: excess weight	-0.214414	0.209207	0.814575	36
T0	mitoPO2: post	T0: excess weight	-0.0660274	0.702016	0.949093	36
T0	mitoVO2: maximum	T0: excess weight	-0.216731	0.20421	0.814575	36
T0	mitoVO2: average	T0: excess weight	-0.217775	0.201986	0.814575	36
T0	mitoDO2: maximum	T0: excess weight	0.0795367	0.64472	0.949093	36
T0	mitoDO2: average	T0: excess weight	0.0822447	0.63346	0.949093	36
T0	mitoPO2: baseline	BIA: absolute fat mass	-0.112605	0.51955	0.927586	35
T0	mitoPO2: post	BIA: absolute fat mass	-0.0679319	0.698206	0.949093	35
T0	mitoVO2: maximum	BIA: absolute fat mass	-0.0459384	0.793288	0.949093	35
T0	mitoVO2: average	BIA: absolute fat mass	-0.0451012	0.796976	0.949093	35
T0	mitoDO2: maximum	BIA: absolute fat mass	0.136415	0.434571	0.891486	35
T0	mitoDO2: average	BIA: absolute fat mass	0.138245	0.428373	0.891486	35
T0	mitoPO2: baseline	BIA: relative fat mass	0.0885154	0.613109	0.949093	35
T0	mitoPO2: post	BIA: relative fat mass	0.0691925	0.692875	0.949093	35
T0	mitoVO2: maximum	BIA: relative fat mass	0.135854	0.436478	0.891486	35
T0	mitoVO2: average	BIA: relative fat mass	0.137405	0.431213	0.891486	35
T0	mitoDO2: maximum	BIA: relative fat mass	0.133053	0.446082	0.891486	35
T0	mitoDO2: average	BIA: relative fat mass	0.132782	0.447016	0.891486	35
T0	mitoPO2: baseline	BIA: fat free mass	-0.184314	0.289177	0.822214	35
T0	mitoPO2: post	BIA: fat free mass	-0.120597	0.490148	0.911777	35
T0	mitoVO2: maximum	BIA: fat free mass	-0.241457	0.162301	0.814575	35
T0	mitoVO2: average	BIA: fat free mass	-0.242034	0.161269	0.814575	35
T0	mitoDO2: maximum	BIA: fat free mass	-0.0308123	0.860522	0.958414	35
T0	mitoDO2: average	BIA: fat free mass	-0.0274529	0.875604	0.958414	35
T0	mitoPO2: baseline	BIA: skeletal muscle mass: total	-0.161625	0.353627	0.868641	35
T0	mitoPO2: post	BIA: skeletal muscle mass: total	-0.116115	0.506532	0.917775	35
T0	mitoVO2: maximum	BIA: skeletal muscle mass: total	-0.285714	0.0961507	0.814575	35
T0	mitoVO2: average	BIA: skeletal muscle mass: total	-0.286295	0.0954475	0.814575	35
T0	mitoDO2: maximum	BIA: skeletal muscle mass: total	-0.0787115	0.653107	0.949093	35
T0	mitoDO2: average	BIA: skeletal muscle mass: total	-0.0750753	0.668195	0.949093	35
T0	mitoPO2: baseline	BIA: total body water (TBW)	-0.194398	0.263131	0.822214	35
T0	mitoPO2: post	BIA: total body water (TBW)	-0.137825	0.429791	0.891486	35
T0	mitoVO2: maximum	BIA: total body water (TBW)	-0.257143	0.1359	0.814575	35
T0	mitoVO2: average	BIA: total body water (TBW)	-0.257581	0.135211	0.814575	35
T0	mitoDO2: maximum	BIA: total body water (TBW)	-0.0282913	0.871836	0.958414	35
T0	mitoDO2: average	BIA: total body water (TBW)	-0.0247917	0.887582	0.958414	35
T0	mitoPO2: baseline	BIA: phase angle	0.11094	0.525783	0.929645	35
T0	mitoPO2: post	BIA: phase angle	0.0395741	0.821428	0.949093	35
T0	mitoVO2: maximum	BIA: phase angle	-0.205491	0.236318	0.822214	35
T0	mitoVO2: average	BIA: phase angle	-0.205926	0.235307	0.822214	35
T0	mitoDO2: maximum	BIA: phase angle	-0.285894	0.0959321	0.814575	35
T0	mitoDO2: average	BIA: phase angle	-0.283743	0.0985691	0.814575	35
T0	mitoPO2: baseline	BIA: Resistance [R]	0.277031	0.107152	0.814575	35
T0	mitoPO2: post	BIA: Resistance [R]	0.0649905	0.710698	0.949093	35
T0	mitoVO2: maximum	BIA: Resistance [R]	0.277871	0.106048	0.814575	35
T0	mitoVO2: average	BIA: Resistance [R]	0.281532	0.101336	0.814575	35
T0	mitoDO2: maximum	BIA: Resistance [R]	0.127731	0.464641	0.907391	35
T0	mitoDO2: average	BIA: Resistance [R]	0.12732	0.466092	0.907391	35
T0	mitoPO2: baseline	BIA: Reactance [Xc]	-0.321849	0.0593695	0.814575	35
T0	mitoPO2: post	BIA: Reactance [Xc]	-0.0903425	0.605771	0.949093	35
T0	mitoVO2: maximum	BIA: Reactance [Xc]	-0.0963585	0.581877	0.949093	35
T0	mitoVO2: average	BIA: Reactance [Xc]	-0.0981861	0.574702	0.949093	35
T0	mitoDO2: maximum	BIA: Reactance [Xc]	0.067507	0.700006	0.949093	35
T0	mitoDO2: average	BIA: Reactance [Xc]	0.0662511	0.705335	0.949093	35
T3	mitoPO2: baseline	T3: body mass	-0.213753	0.248245	0.822214	31
T3	mitoPO2: post	T3: body mass	-0.147596	0.42815	0.891486	31
T3	mitoVO2: maximum	T3: body mass	0.0417381	0.823586	0.949093	31
T3	mitoVO2: average	T3: body mass	0.0417381	0.823586	0.949093	31
T3	mitoDO2: maximum	T3: body mass	-0.283222	0.122607	0.814575	31
T3	mitoDO2: average	T3: body mass	-0.283222	0.122607	0.814575	31
T3	mitoPO2: baseline	T3: body mass index (BMI)	-0.198024	0.285583	0.822214	31
T3	mitoPO2: post	T3: body mass index (BMI)	-0.1605	0.388404	0.886564	31
T3	mitoVO2: maximum	T3: body mass index (BMI)	0.141345	0.448179	0.891486	31
T3	mitoVO2: average	T3: body mass index (BMI)	0.141345	0.448179	0.891486	31
T3	mitoDO2: maximum	T3: body mass index (BMI)	-0.303589	0.0968538	0.814575	31
T3	mitoDO2: average	T3: body mass index (BMI)	-0.303589	0.0968538	0.814575	31
T3	mitoPO2: baseline	T3: excess weight	-0.191974	0.300853	0.823283	31
T3	mitoPO2: post	T3: excess weight	-0.166146	0.371709	0.882606	31
T3	mitoVO2: maximum	T3: excess weight	0.158282	0.39508	0.887111	31
T3	mitoVO2: average	T3: excess weight	0.158282	0.39508	0.887111	31
T3	mitoDO2: maximum	T3: excess weight	-0.294515	0.107768	0.814575	31
T3	mitoDO2: average	T3: excess weight	-0.294515	0.107768	0.814575	31
T3	mitoPO2: baseline	BIA: absolute fat mass	-0.0649259	0.728589	0.949093	31
T3	mitoPO2: post	BIA: absolute fat mass	-0.0915323	0.624334	0.949093	31
T3	mitoVO2: maximum	BIA: absolute fat mass	0.204839	0.268987	0.822214	31
T3	mitoVO2: average	BIA: absolute fat mass	0.204839	0.268987	0.822214	31
T3	mitoDO2: maximum	BIA: absolute fat mass	-0.19881	0.283635	0.822214	31
T3	mitoDO2: average	BIA: absolute fat mass	-0.19881	0.283635	0.822214	31
T3	mitoPO2: baseline	BIA: relative fat mass	0.0116947	0.950213	0.98206	31
T3	mitoPO2: post	BIA: relative fat mass	0.00846774	0.96394	0.988241	31
T3	mitoVO2: maximum	BIA: relative fat mass	0.155645	0.403101	0.887948	31
T3	mitoVO2: average	BIA: relative fat mass	0.155645	0.403101	0.887948	31
T3	mitoDO2: maximum	BIA: relative fat mass	-0.0687569	0.713227	0.949093	31
T3	mitoDO2: average	BIA: relative fat mass	-0.0687569	0.713227	0.949093	31
T3	mitoPO2: baseline	BIA: fat free mass	-0.141345	0.448179	0.891486	31
T3	mitoPO2: post	BIA: fat free mass	-0.111694	0.549704	0.944561	31
T3	mitoVO2: maximum	BIA: fat free mass	-0.0129032	0.945075	0.98206	31
T3	mitoVO2: average	BIA: fat free mass	-0.0129032	0.945075	0.98206	31
T3	mitoDO2: maximum	BIA: fat free mass	-0.168364	0.365267	0.879525	31
T3	mitoDO2: average	BIA: fat free mass	-0.168364	0.365267	0.879525	31
T3	mitoPO2: baseline	BIA: skeletal muscle mass: total	-0.134086	0.472056	0.909329	31
T3	mitoPO2: post	BIA: skeletal muscle mass: total	-0.0717742	0.701204	0.949093	31
T3	mitoVO2: maximum	BIA: skeletal muscle mass: total	0.000403226	0.998282	0.998282	31
T3	mitoVO2: average	BIA: skeletal muscle mass: total	0.000403226	0.998282	0.998282	31
T3	mitoDO2: maximum	BIA: skeletal muscle mass: total	-0.113721	0.542436	0.940907	31
T3	mitoDO2: average	BIA: skeletal muscle mass: total	-0.113721	0.542436	0.940907	31
T3	mitoPO2: baseline	BIA: total body water (TBW)	-0.149425	0.422382	0.891486	31
T3	mitoPO2: post	BIA: total body water (TBW)	-0.125618	0.50073	0.911777	31
T3	mitoVO2: maximum	BIA: total body water (TBW)	-0.0163323	0.93051	0.98146	31
T3	mitoVO2: average	BIA: total body water (TBW)	-0.0163323	0.93051	0.98146	31
T3	mitoDO2: maximum	BIA: total body water (TBW)	-0.175035	0.346292	0.868103	31
T3	mitoDO2: average	BIA: total body water (TBW)	-0.175035	0.346292	0.868103	31
T3	mitoPO2: baseline	BIA: phase angle	0.0603066	0.74725	0.949093	31
T3	mitoPO2: post	BIA: phase angle	0.173036	0.351915	0.868641	31
T3	mitoVO2: maximum	BIA: phase angle	-0.0320662	0.864032	0.958414	31
T3	mitoVO2: average	BIA: phase angle	-0.0320662	0.864032	0.958414	31
T3	mitoDO2: maximum	BIA: phase angle	0.32856	0.0711305	0.814575	31
T3	mitoDO2: average	BIA: phase angle	0.32856	0.0711305	0.814575	31
T3	mitoPO2: baseline	BIA: Resistance [R]	0.0820647	0.660747	0.949093	31
T3	mitoPO2: post	BIA: Resistance [R]	0.0197581	0.915981	0.978798	31
T3	mitoVO2: maximum	BIA: Resistance [R]	0.00403226	0.982824	0.998282	31
T3	mitoVO2: average	BIA: Resistance [R]	0.00403226	0.982824	0.998282	31
T3	mitoDO2: maximum	BIA: Resistance [R]	0.0510132	0.785211	0.949093	31
T3	mitoDO2: average	BIA: Resistance [R]	0.0510132	0.785211	0.949093	31
T3	mitoPO2: baseline	BIA: Reactance [Xc]	0.127634	0.493824	0.911777	31
T3	mitoPO2: post	BIA: Reactance [Xc]	0.0693548	0.710839	0.949093	31
T3	mitoVO2: maximum	BIA: Reactance [Xc]	0.0653226	0.726993	0.949093	31
T3	mitoVO2: average	BIA: Reactance [Xc]	0.0653226	0.726993	0.949093	31
T3	mitoDO2: maximum	BIA: Reactance [Xc]	-0.191753	0.301421	0.823283	31
T3	mitoDO2: average	BIA: Reactance [Xc]	-0.191753	0.301421	0.823283	31
T5	mitoPO2: baseline	T5: body mass	-0.159786	0.398984	0.887948	30
T5	mitoPO2: post	T5: body mass	-0.219651	0.243507	0.822214	30
T5	mitoVO2: maximum	T5: body mass	0.0694336	0.715422	0.949093	30
T5	mitoVO2: average	T5: body mass	0.0698787	0.713673	0.949093	30
T5	mitoDO2: maximum	T5: body mass	0.0174716	0.926987	0.98146	30
T5	mitoDO2: average	T5: body mass	-0.0519697	0.785054	0.949093	30
T5	mitoPO2: baseline	T5: body mass index (BMI)	-0.175528	0.353518	0.868641	30
T5	mitoPO2: post	T5: body mass index (BMI)	-0.263626	0.159241	0.814575	30
T5	mitoVO2: maximum	T5: body mass index (BMI)	0.233815	0.213659	0.814575	30
T5	mitoVO2: average	T5: body mass index (BMI)	0.23604	0.209209	0.814575	30
T5	mitoDO2: maximum	T5: body mass index (BMI)	-0.128379	0.498984	0.911777	30
T5	mitoDO2: average	T5: body mass index (BMI)	-0.210257	0.264759	0.822214	30
T5	mitoPO2: baseline	T5: excess weight	-0.191546	0.310587	0.834933	30
T5	mitoPO2: post	T5: excess weight	-0.296107	0.112107	0.814575	30
T5	mitoVO2: maximum	T5: excess weight	0.2	0.289304	0.822214	30
T5	mitoVO2: average	T5: excess weight	0.20267	0.28278	0.822214	30
T5	mitoDO2: maximum	T5: excess weight	-0.151296	0.424824	0.891486	30
T5	mitoDO2: average	T5: excess weight	-0.235844	0.209599	0.814575	30
T5	mitoPO2: baseline	BIA: absolute fat mass	-0.0416018	0.827215	0.949093	30
T5	mitoPO2: post	BIA: absolute fat mass	-0.157731	0.405157	0.887948	30
T5	mitoVO2: maximum	BIA: absolute fat mass	-0.0233593	0.902484	0.971498	30
T5	mitoVO2: average	BIA: absolute fat mass	-0.0166852	0.930265	0.98146	30
T5	mitoDO2: maximum	BIA: absolute fat mass	-0.325064	0.0796449	0.814575	30
T5	mitoDO2: average	BIA: absolute fat mass	-0.387807	0.0342159	0.814575	30
T5	mitoPO2: baseline	BIA: relative fat mass	0.0269188	0.887711	0.958414	30
T5	mitoPO2: post	BIA: relative fat mass	-0.0700779	0.712891	0.949093	30
T5	mitoVO2: maximum	BIA: relative fat mass	-0.0505006	0.790995	0.949093	30
T5	mitoVO2: average	BIA: relative fat mass	-0.0433815	0.819941	0.949093	30
T5	mitoDO2: maximum	BIA: relative fat mass	-0.372678	0.0425366	0.814575	30
T5	mitoDO2: average	BIA: relative fat mass	-0.399377	0.0287843	0.814575	30
T5	mitoPO2: baseline	BIA: fat free mass	-0.09634	0.612552	0.949093	30
T5	mitoPO2: post	BIA: fat free mass	-0.0520636	0.784675	0.949093	30
T5	mitoVO2: maximum	BIA: fat free mass	0.0996774	0.600233	0.949093	30
T5	mitoVO2: average	BIA: fat free mass	0.094115	0.620822	0.949093	30
T5	mitoDO2: maximum	BIA: fat free mass	0.362928	0.0487046	0.814575	30
T5	mitoDO2: average	BIA: fat free mass	0.321095	0.0836073	0.814575	30
T5	mitoPO2: baseline	BIA: skeletal muscle mass: total	-0.104338	0.58321	0.949093	30
T5	mitoPO2: post	BIA: skeletal muscle mass: total	-0.0665184	0.726908	0.949093	30
T5	mitoVO2: maximum	BIA: skeletal muscle mass: total	0.121246	0.523321	0.929645	30
T5	mitoVO2: average	BIA: skeletal muscle mass: total	0.117241	0.537231	0.940907	30
T5	mitoDO2: maximum	BIA: skeletal muscle mass: total	0.279453	0.134767	0.814575	30
T5	mitoDO2: average	BIA: skeletal muscle mass: total	0.237179	0.206956	0.814575	30
T5	mitoPO2: baseline	BIA: total body water (TBW)	-0.0887653	0.640892	0.949093	30
T5	mitoPO2: post	BIA: total body water (TBW)	-0.0456062	0.810869	0.949093	30
T5	mitoVO2: maximum	BIA: total body water (TBW)	0.105228	0.579984	0.949093	30
T5	mitoVO2: average	BIA: total body water (TBW)	0.0994438	0.601092	0.949093	30
T5	mitoDO2: maximum	BIA: total body water (TBW)	0.356658	0.0530326	0.814575	30
T5	mitoDO2: average	BIA: total body water (TBW)	0.314829	0.0901671	0.814575	30
T5	mitoPO2: baseline	BIA: phase angle	-0.128824	0.497485	0.911777	30
T5	mitoPO2: post	BIA: phase angle	-0.0536211	0.77839	0.949093	30
T5	mitoVO2: maximum	BIA: phase angle	0.0794304	0.676508	0.949093	30
T5	mitoVO2: average	BIA: phase angle	0.075203	0.692871	0.949093	30
T5	mitoDO2: maximum	BIA: phase angle	-0.00200267	0.99162	0.998282	30
T5	mitoDO2: average	BIA: phase angle	0.0465065	0.807204	0.949093	30
T5	mitoPO2: baseline	BIA: Resistance [R]	-0.062069	0.74455	0.949093	30
T5	mitoPO2: post	BIA: Resistance [R]	-0.0513904	0.787395	0.949093	30
T5	mitoVO2: maximum	BIA: Resistance [R]	-0.292547	0.116693	0.814575	30
T5	mitoVO2: average	BIA: Resistance [R]	-0.288988	0.121417	0.814575	30
T5	mitoDO2: maximum	BIA: Resistance [R]	-0.311269	0.0940645	0.814575	30
T5	mitoDO2: average	BIA: Resistance [R]	-0.256091	0.171948	0.814575	30
T5	mitoPO2: baseline	BIA: Reactance [Xc]	0.2396	0.202221	0.814575	30
T5	mitoPO2: post	BIA: Reactance [Xc]	0.191991	0.309443	0.834933	30
T5	mitoVO2: maximum	BIA: Reactance [Xc]	0.2396	0.202221	0.814575	30
T5	mitoVO2: average	BIA: Reactance [Xc]	0.239155	0.203086	0.814575	30
T5	mitoDO2: maximum	BIA: Reactance [Xc]	0.321059	0.0836437	0.814575	30
T5	mitoDO2: average	BIA: Reactance [Xc]	0.262766	0.160657	0.814575	30

## Sheet: 02_PpIX-TSLT_T0_vs_Outcomes
Prognostic relevance of COMET variables (all T0)
Variable 1	Time	Variable 2	rho	p	pFDR	n
T0: mitoPO2: baseline	T2	body mass	-0.0427189	0.822648	0.949093	30
T0: mitoPO2: post	T2	body mass	0.0683133	0.719829	0.949093	30
T0: mitoVO2: maximum	T2	body mass	-0.1998	0.289797	0.822214	30
T0: mitoVO2: average	T2	body mass	-0.200045	0.289194	0.822214	30
T0: mitoDO2: maximum	T2	body mass	0.219157	0.244595	0.822214	30
T0: mitoDO2: average	T2	body mass	0.223632	0.234853	0.822214	30
T0: mitoPO2: baseline	T2	body mass index (BMI)	-0.122581	0.518724	0.927586	30
T0: mitoPO2: post	T2	body mass index (BMI)	0.056736	0.765862	0.949093	30
T0: mitoVO2: maximum	T2	body mass index (BMI)	-0.105228	0.579984	0.949093	30
T0: mitoVO2: average	T2	body mass index (BMI)	-0.10791	0.570311	0.949093	30
T0: mitoDO2: maximum	T2	body mass index (BMI)	0.0892102	0.639213	0.949093	30
T0: mitoDO2: average	T2	body mass index (BMI)	0.0912226	0.631641	0.949093	30
T0: mitoPO2: baseline	T2	excess weight	-0.0918799	0.629176	0.949093	30
T0: mitoPO2: post	T2	excess weight	0.0551786	0.772119	0.949093	30
T0: mitoVO2: maximum	T2	excess weight	-0.12792	0.500534	0.911777	30
T0: mitoVO2: average	T2	excess weight	-0.129714	0.494494	0.911777	30
T0: mitoDO2: maximum	T2	excess weight	0.146607	0.43948	0.891486	30
T0: mitoDO2: average	T2	excess weight	0.149294	0.43105	0.891486	30
T0: mitoPO2: baseline	T2	Weight loss	-0.030711	0.872014	0.958414	30
T0: mitoPO2: post	T2	Weight loss	-0.0326063	0.864186	0.958414	30
T0: mitoVO2: maximum	T2	Weight loss	-0.106376	0.575835	0.949093	30
T0: mitoVO2: average	T2	Weight loss	-0.105386	0.579412	0.949093	30
T0: mitoDO2: maximum	T2	Weight loss	-0.0418382	0.826248	0.949093	30
T0: mitoDO2: average	T2	Weight loss	-0.0373915	0.844479	0.956902	30
T0: mitoPO2: baseline	T2	BMI loss	-0.0197998	0.917289	0.978798	30
T0: mitoPO2: post	T2	BMI loss	-0.0113472	0.952544	0.98206	30
T0: mitoVO2: maximum	T2	BMI loss	-0.0723026	0.704177	0.949093	30
T0: mitoVO2: average	T2	BMI loss	-0.0714206	0.707628	0.949093	30
T0: mitoDO2: maximum	T2	BMI loss	-0.0625139	0.74278	0.949093	30
T0: mitoDO2: average	T2	BMI loss	-0.0591834	0.75606	0.949093	30
T0: mitoPO2: baseline	T2	excess weight loss	-0.061624	0.746321	0.949093	30
T0: mitoPO2: post	T2	excess weight loss	-0.128824	0.497485	0.911777	30
T0: mitoVO2: maximum	T2	excess weight loss	-0.0389321	0.838153	0.956902	30
T0: mitoVO2: average	T2	excess weight loss	-0.037824	0.842702	0.956902	30
T0: mitoDO2: maximum	T2	excess weight loss	-0.165295	0.38271	0.886564	30
T0: mitoDO2: average	T2	excess weight loss	-0.163978	0.386564	0.886564	30
T0: mitoPO2: baseline	T2	total weight loss	-0.0660734	0.728666	0.949093	30
T0: mitoPO2: post	T2	total weight loss	-0.0794304	0.676508	0.949093	30
T0: mitoVO2: maximum	T2	total weight loss	-0.0958843	0.614242	0.949093	30
T0: mitoVO2: average	T2	total weight loss	-0.095005	0.617508	0.949093	30
T0: mitoDO2: maximum	T2	total weight loss	-0.0803115	0.673116	0.949093	30
T0: mitoDO2: average	T2	total weight loss	-0.0772055	0.685103	0.949093	30
T0: mitoPO2: baseline	T3	body mass	-0.198809	0.252238	0.822214	35
T0: mitoPO2: post	T3	body mass	-0.130307	0.455608	0.896519	35
T0: mitoVO2: maximum	T3	body mass	-0.251489	0.145024	0.814575	35
T0: mitoVO2: average	T3	body mass	-0.252137	0.143956	0.814575	35
T0: mitoDO2: maximum	T3	body mass	0.0446935	0.798773	0.949093	35
T0: mitoDO2: average	T3	body mass	0.0489001	0.780278	0.949093	35
T0: mitoPO2: baseline	T3	body mass index (BMI)	-0.236711	0.17097	0.814575	35
T0: mitoPO2: post	T3	body mass index (BMI)	-0.0434234	0.804379	0.949093	35
T0: mitoVO2: maximum	T3	body mass index (BMI)	-0.23335	0.177308	0.814575	35
T0: mitoVO2: average	T3	body mass index (BMI)	-0.235467	0.173297	0.814575	35
T0: mitoDO2: maximum	T3	body mass index (BMI)	0.0247917	0.887582	0.958414	35
T0: mitoDO2: average	T3	body mass index (BMI)	0.0268945	0.878115	0.958414	35
T0: mitoPO2: baseline	T3	excess weight	-0.240353	0.164289	0.814575	35
T0: mitoPO2: post	T3	excess weight	-0.0631741	0.718451	0.949093	35
T0: mitoVO2: maximum	T3	excess weight	-0.230268	0.183263	0.814575	35
T0: mitoVO2: average	T3	excess weight	-0.231965	0.179966	0.814575	35
T0: mitoDO2: maximum	T3	excess weight	0.0827789	0.636389	0.949093	35
T0: mitoDO2: average	T3	excess weight	0.0847458	0.628367	0.949093	35
T0: mitoPO2: baseline	T3	Weight loss	-0.0417572	0.811749	0.949093	35
T0: mitoPO2: post	T3	Weight loss	-0.0493274	0.778405	0.949093	35
T0: mitoVO2: maximum	T3	Weight loss	-0.0329293	0.851043	0.958414	35
T0: mitoVO2: average	T3	Weight loss	-0.0322309	0.854168	0.958414	35
T0: mitoDO2: maximum	T3	Weight loss	0.064037	0.714765	0.949093	35
T0: mitoDO2: average	T3	Weight loss	0.0662836	0.705197	0.949093	35
T0: mitoPO2: baseline	T3	BMI loss	-0.0109244	0.950337	0.98206	35
T0: mitoPO2: post	T3	BMI loss	0.0189089	0.914144	0.978798	35
T0: mitoVO2: maximum	T3	BMI loss	0.0109244	0.950337	0.98206	35
T0: mitoVO2: average	T3	BMI loss	0.0112053	0.949061	0.98206	35
T0: mitoDO2: maximum	T3	BMI loss	0.0717087	0.682279	0.949093	35
T0: mitoDO2: average	T3	BMI loss	0.0728342	0.677558	0.949093	35
T0: mitoPO2: baseline	T3	excess weight loss	0.166106	0.340257	0.86482	35
T0: mitoPO2: post	T3	excess weight loss	0.00182086	0.991717	0.998282	35
T0: mitoVO2: maximum	T3	excess weight loss	0.172269	0.322386	0.834933	35
T0: mitoVO2: average	T3	excess weight loss	0.174242	0.31679	0.834933	35
T0: mitoDO2: maximum	T3	excess weight loss	-0.0473389	0.787129	0.949093	35
T0: mitoDO2: average	T3	excess weight loss	-0.049023	0.779739	0.949093	35
T0: mitoPO2: baseline	T3	total weight loss	0.0831933	0.634695	0.949093	35
T0: mitoPO2: post	T3	total weight loss	0.0477624	0.785268	0.949093	35
T0: mitoVO2: maximum	T3	total weight loss	0.105602	0.546007	0.942635	35
T0: mitoVO2: average	T3	total weight loss	0.10659	0.542237	0.940907	35
T0: mitoDO2: maximum	T3	total weight loss	0.0588235	0.73713	0.949093	35
T0: mitoDO2: average	T3	total weight loss	0.0585475	0.73832	0.949093	35
T0: mitoPO2: baseline	T4	body mass	-0.192211	0.283888	0.822214	33
T0: mitoPO2: post	T4	body mass	-0.232993	0.191933	0.814575	33
T0: mitoVO2: maximum	T4	body mass	-0.255223	0.151721	0.814575	33
T0: mitoVO2: average	T4	body mass	-0.255223	0.151721	0.814575	33
T0: mitoDO2: maximum	T4	body mass	-0.073876	0.682847	0.949093	33
T0: mitoDO2: average	T4	body mass	-0.069369	0.701281	0.949093	33
T0: mitoPO2: baseline	T4	body mass index (BMI)	-0.233957	0.190049	0.814575	33
T0: mitoPO2: post	T4	body mass index (BMI)	-0.217914	0.223125	0.822214	33
T0: mitoVO2: maximum	T4	body mass index (BMI)	-0.226604	0.204754	0.814575	33
T0: mitoVO2: average	T4	body mass index (BMI)	-0.226604	0.204754	0.814575	33
T0: mitoDO2: maximum	T4	body mass index (BMI)	-0.163436	0.363457	0.879525	33
T0: mitoDO2: average	T4	body mass index (BMI)	-0.160775	0.371425	0.882606	33
T0: mitoPO2: baseline	T4	excess weight	-0.250334	0.159992	0.814575	33
T0: mitoPO2: post	T4	excess weight	-0.233289	0.191354	0.814575	33
T0: mitoVO2: maximum	T4	excess weight	-0.225602	0.206819	0.814575	33
T0: mitoVO2: average	T4	excess weight	-0.225602	0.206819	0.814575	33
T0: mitoDO2: maximum	T4	excess weight	-0.130013	0.470822	0.909329	33
T0: mitoDO2: average	T4	excess weight	-0.127517	0.479454	0.911777	33
T0: mitoPO2: baseline	T4	Weight loss	-0.0130391	0.942587	0.98206	33
T0: mitoPO2: post	T4	Weight loss	0.0872618	0.629184	0.949093	33
T0: mitoVO2: maximum	T4	Weight loss	0.0267469	0.882539	0.958414	33
T0: mitoVO2: average	T4	Weight loss	0.0267469	0.882539	0.958414	33
T0: mitoDO2: maximum	T4	Weight loss	0.197927	0.269536	0.822214	33
T0: mitoDO2: average	T4	Weight loss	0.200451	0.263352	0.822214	33
T0: mitoPO2: baseline	T4	BMI loss	0.035762	0.843375	0.956902	33
T0: mitoPO2: post	T4	BMI loss	0.145388	0.419501	0.891486	33
T0: mitoVO2: maximum	T4	BMI loss	0.101604	0.57369	0.949093	33
T0: mitoVO2: average	T4	BMI loss	0.101604	0.57369	0.949093	33
T0: mitoDO2: maximum	T4	BMI loss	0.176471	0.325905	0.834933	33
T0: mitoDO2: average	T4	BMI loss	0.177822	0.322153	0.834933	33
T0: mitoPO2: baseline	T4	excess weight loss	0.237299	0.183615	0.814575	33
T0: mitoPO2: post	T4	excess weight loss	0.277406	0.118056	0.814575	33
T0: mitoVO2: maximum	T4	excess weight loss	0.223262	0.211692	0.814575	33
T0: mitoVO2: average	T4	excess weight loss	0.223262	0.211692	0.814575	33
T0: mitoDO2: maximum	T4	excess weight loss	0.238636	0.181085	0.814575	33
T0: mitoDO2: average	T4	excess weight loss	0.236317	0.185491	0.814575	33
T0: mitoPO2: baseline	T4	total weight loss	0.138369	0.442531	0.891486	33
T0: mitoPO2: post	T4	total weight loss	0.252005	0.157129	0.814575	33
T0: mitoVO2: maximum	T4	total weight loss	0.199532	0.265593	0.822214	33
T0: mitoVO2: average	T4	total weight loss	0.199532	0.265593	0.822214	33
T0: mitoDO2: maximum	T4	total weight loss	0.246992	0.165829	0.814575	33
T0: mitoDO2: average	T4	total weight loss	0.246344	0.166978	0.814575	33
T0: mitoPO2: baseline	T5	body mass	-0.234431	0.182036	0.814575	34
T0: mitoPO2: post	T5	body mass	-0.195705	0.26733	0.822214	34
T0: mitoVO2: maximum	T5	body mass	-0.358218	0.0375052	0.814575	34
T0: mitoVO2: average	T5	body mass	-0.359697	0.0366685	0.814575	34
T0: mitoDO2: maximum	T5	body mass	-0.00871093	0.961004	0.987998	34
T0: mitoDO2: average	T5	body mass	-0.00504356	0.977416	0.998282	34
T0: mitoPO2: baseline	T5	body mass index (BMI)	-0.330787	0.0560251	0.814575	34
T0: mitoPO2: post	T5	body mass index (BMI)	-0.191	0.279228	0.822214	34
T0: mitoVO2: maximum	T5	body mass index (BMI)	-0.347288	0.0441778	0.814575	34
T0: mitoVO2: average	T5	body mass index (BMI)	-0.350676	0.0420146	0.814575	34
T0: mitoDO2: maximum	T5	body mass index (BMI)	-0.0493506	0.781652	0.949093	34
T0: mitoDO2: average	T5	body mass index (BMI)	-0.0469096	0.79221	0.949093	34
T0: mitoPO2: baseline	T5	excess weight	-0.362261	0.0352542	0.814575	34
T0: mitoPO2: post	T5	excess weight	-0.221102	0.208887	0.814575	34
T0: mitoVO2: maximum	T5	excess weight	-0.355539	0.0390601	0.814575	34
T0: mitoVO2: average	T5	excess weight	-0.358622	0.0372754	0.814575	34
T0: mitoDO2: maximum	T5	excess weight	-0.000458365	0.997947	0.998282	34
T0: mitoDO2: average	T5	excess weight	0.0018336	0.991789	0.998282	34
T0: mitoPO2: baseline	T5	Weight loss	0.152259	0.389991	0.886564	34
T0: mitoPO2: post	T5	Weight loss	0.157468	0.373781	0.882606	34
T0: mitoVO2: maximum	T5	Weight loss	0.187572	0.28811	0.822214	34
T0: mitoVO2: average	T5	Weight loss	0.189879	0.282112	0.822214	34
T0: mitoDO2: maximum	T5	Weight loss	0.198578	0.26023	0.822214	34
T0: mitoDO2: average	T5	Weight loss	0.200734	0.254986	0.822214	34
T0: mitoPO2: baseline	T5	BMI loss	0.132773	0.454123	0.896519	34
T0: mitoPO2: post	T5	BMI loss	0.173581	0.326217	0.834933	34
T0: mitoVO2: maximum	T5	BMI loss	0.219862	0.211515	0.814575	34
T0: mitoVO2: average	T5	BMI loss	0.220949	0.20921	0.814575	34
T0: mitoDO2: maximum	T5	BMI loss	0.175554	0.320662	0.834933	34
T0: mitoDO2: average	T5	BMI loss	0.176942	0.316789	0.834933	34
T0: mitoPO2: baseline	T5	excess weight loss	0.346677	0.0445773	0.814575	34
T0: mitoPO2: post	T5	excess weight loss	0.281763	0.106442	0.814575	34
T0: mitoVO2: maximum	T5	excess weight loss	0.381513	0.0259915	0.814575	34
T0: mitoVO2: average	T5	excess weight loss	0.384598	0.0247129	0.814575	34
T0: mitoDO2: maximum	T5	excess weight loss	0.125745	0.478568	0.911777	34
T0: mitoDO2: average	T5	excess weight loss	0.124074	0.48448	0.911777	34
T0: mitoPO2: baseline	T5	total weight loss	0.22139	0.208278	0.814575	34
T0: mitoPO2: post	T5	total weight loss	0.223699	0.203451	0.814575	34
T0: mitoVO2: maximum	T5	total weight loss	0.332009	0.0550692	0.814575	34
T0: mitoVO2: average	T5	total weight loss	0.334327	0.0532923	0.814575	34
T0: mitoDO2: maximum	T5	total weight loss	0.15508	0.381162	0.886564	34
T0: mitoDO2: average	T5	total weight loss	0.154328	0.383504	0.886564	34

## Sheet: 03_Regression_Analysis
Univariable Regression models															Multivariable models
Dependent variable: Total weight loss (T5)								Dependent variable: Excess weight loss (T5)							Total weight loss (T5): multivariable model						Excess weight loss (T5): multivariable model
independent variable	model term	β	95% CI		p	n		term	β	95%CI		p	n			β	95%CI		p			β	95%CI		p
Age (years) at T0	(Intercept)	38.5046	27.6201	49.3891	4.09844e-08	34		(Intercept)	87.4882	65.126	109.85	5.21972e-09	34		(Intercept)	27.38	13.62	41.13	0		(Intercept)	106.75	75.67	137.83	0
	cluster PpIX-TSLT cluster 1 (vs 2)	-5.55444	-11.3474	0.23848	0.0595832	34		cluster PpIX-TSLT cluster 1 (vs 2)	-17.1952	-29.0968	-5.29358	0.00605159	34		cluster PpIX-TSLT cluster 1 (vs 2)	-5.92	-11.26	-0.57	0.03		cluster PpIX-TSLT cluster 1 (vs 2)	-15.02	-27.09	-2.94	0.02
	independent variable	-0.0961859	-0.350359	0.157987	0.446073	34		independent variable	-0.177855	-0.700054	0.344344	0.492458	34		Age (years) at T0	-0.05	-0.28	0.18	0.66		Age (years) at T0	-0.22	-0.74	0.29	0.39
Years with obesity (years) at T0	(Intercept)	34.4021	28.6427	40.1614	9.40254e-13	31		(Intercept)	79.3845	67.458	91.311	6.9197e-14	31		Excess weight (kg) at T0	0.15	0.02	0.28	0.03		Excess weight (kg) at T0	-0.26	-0.55	0.04	0.08
	cluster PpIX-TSLT cluster 1 (vs 2)	-8.02882	-12.8622	-3.19542	0.00202872	31		cluster PpIX-TSLT cluster 1 (vs 2)	-21.9703	-31.9794	-11.9612	0.000109744	31		Diabetes at T0: yes (vs no)	-3.94	-9.09	1.22	0.13		Diabetes at T0: yes (vs no)	-2.95	-14.61	8.7	0.61
	independent variable	0.0484355	-0.143912	0.240783	0.610033	31		independent variable	0.108129	-0.290185	0.506444	0.582576	31
Body height (cm) at T0	(Intercept)	76.1341	31.0335	121.235	0.00166942	34		(Intercept)	82.7767	-14.8664	180.42	0.0937592	34
	cluster PpIX-TSLT cluster 1 (vs 2)	-6.04307	-10.6147	-1.47147	0.0112395	34		cluster PpIX-TSLT cluster 1 (vs 2)	-19.5197	-29.4172	-9.62213	0.000343356	34
	independent variable	-0.248581	-0.51761	0.020448	0.0689045	34		independent variable	-0.0155841	-0.598033	0.566865	0.956831	34
Weight (kg) at T0	(Intercept)	22.254	5.83828	38.6697	0.00950357	34		(Intercept)	105.226	71.5443	138.907	4.28017e-07	34
	cluster PpIX-TSLT cluster 1 (vs 2)	-7.5794	-12.2479	-2.91087	0.00236645	34		cluster PpIX-TSLT cluster 1 (vs 2)	-18.0594	-27.6382	-8.48054	0.000560664	34
	independent variable	0.097109	-0.0304901	0.224708	0.130773	34		independent variable	-0.197941	-0.459748	0.063865	0.133222	34
Body Mass Index (kg/m²) at T0	(Intercept)	10.4412	-4.97697	25.8594	0.177105	34		(Intercept)	105.779	70.4675	141.091	8.98876e-07	34
	cluster PpIX-TSLT cluster 1 (vs 2)	-7.40523	-11.5189	-3.2916	0.000901932	34		cluster PpIX-TSLT cluster 1 (vs 2)	-18.9675	-28.3888	-9.5461	0.00027182	34
	independent variable	0.532479	0.196886	0.868071	0.00288115	34		independent variable	-0.565714	-1.33431	0.202885	0.143435	34
Excess weight (kg) at T0	(Intercept)	23.0548	14.2627	31.8469	7.91531e-06	34		(Intercept)	95.0476	75.6911	114.404	3.09368e-11	34
	cluster PpIX-TSLT cluster 1 (vs 2)	-7.49109	-11.7514	-3.23076	0.00113656	34		cluster PpIX-TSLT cluster 1 (vs 2)	-18.7247	-28.1041	-9.34519	0.000299283	34
	independent variable	0.175152	0.047705	0.302599	0.00865547	34		independent variable	-0.226766	-0.507352	0.0538188	0.109388	34
HBA1C (%) at T0	(Intercept)	29.9577	20.0687	39.8467	1.20046e-06	30		(Intercept)	67.3782	47.6788	87.0776	1.52177e-07	30
	cluster PpIX-TSLT cluster 1 (vs 2)	-6.15599	-11.4028	-0.909126	0.0231741	30		cluster PpIX-TSLT cluster 1 (vs 2)	-17.7376	-28.1896	-7.28561	0.00171052	30
	independent variable	0.746696	-0.839234	2.33263	0.342591	30		independent variable	2.0949	-1.06434	5.25415	0.184899	30
Fasting blood glucose level (mmol/l) at T0	(Intercept)	44.119	29.3809	58.857	1.90492e-06	28		(Intercept)	78.7189	46.0999	111.338	4.02535e-05	28
	cluster PpIX-TSLT cluster 1 (vs 2)	-5.73725	-11.1832	-0.291252	0.0397396	28		cluster PpIX-TSLT cluster 1 (vs 2)	-20.9016	-32.9549	-8.84822	0.00147537	28
	independent variable	-1.70854	-4.12175	0.704659	0.157248	28		independent variable	0.232596	-5.10842	5.57362	0.929247	28
Cholesterol (mmol/l) at T0	(Intercept)	38.8638	27.8226	49.905	9.09786e-08	30		(Intercept)	89.0661	65.3162	112.816	2.82303e-08	30
	cluster PpIX-TSLT cluster 1 (vs 2)	-6.22468	-11.2886	-1.16075	0.017867	30		cluster PpIX-TSLT cluster 1 (vs 2)	-18.2375	-29.1301	-7.34488	0.00192797	30
	independent variable	-0.864496	-2.86416	1.13516	0.382885	30		independent variable	-1.93211	-6.23343	2.3692	0.364867	30
LDL-Cholesterol (mmol/l) at T0	(Intercept)	39.6391	30.3478	48.9304	2.27606e-09	30		(Intercept)	95.8622	76.5522	115.172	9.54631e-11	30
	cluster PpIX-TSLT cluster 1 (vs 2)	-6.71212	-11.8125	-1.6117	0.011816	30		cluster PpIX-TSLT cluster 1 (vs 2)	-20.5725	-31.1727	-9.97229	0.000463995	30
	independent variable	-1.51677	-4.00175	0.968209	0.221169	30		independent variable	-4.82309	-9.98762	0.341442	0.0659859	30
HDL-Cholesterol (mmol/l) at T0	(Intercept)	32.5221	24.2856	40.7586	1.05409e-08	30		(Intercept)	68.3465	51.106	85.5871	9.75591e-09	30
	cluster PpIX-TSLT cluster 1 (vs 2)	-5.15733	-10.0005	-0.314118	0.0377506	30		cluster PpIX-TSLT cluster 1 (vs 2)	-14.9713	-25.109	-4.83357	0.00533599	30
	independent variable	1.27796	-4.26351	6.81944	0.639882	30		independent variable	7.614	-3.98532	19.2133	0.189223	30
Triglycerides (mmol/l) at T0	(Intercept)	35.7861	31.4366	40.1356	7.1293e-16	30		(Intercept)	82.5826	73.2765	91.8887	1.0847e-16	30
	cluster PpIX-TSLT cluster 1 (vs 2)	-4.83276	-9.6385	-0.0270202	0.0488133	30		cluster PpIX-TSLT cluster 1 (vs 2)	-14.9794	-25.2616	-4.69728	0.00589999	30
	independent variable	-1.10616	-3.36829	1.15597	0.324611	30		independent variable	-2.76238	-7.60234	2.07758	0.251802	30
Sex	(Intercept)	34.7834	31.7135	37.8533	4.20132e-21	34		(Intercept)	80.1261	73.7657	86.4866	1.84139e-22	34
	cluster PpIX-TSLT cluster 1 (vs 2)	-6.22942	-11.169	-1.28984	0.0151237	34		cluster PpIX-TSLT cluster 1 (vs 2)	-19.681	-29.9153	-9.44665	0.000453459	34
	independent variab: female (vs male)	-2.36875	-8.38102	3.64351	0.42778	34		independent variablemale	0.433359	-12.0235	12.8902	0.943891	34
Diabetes at T0	(Intercept)	35.3505	32.3881	38.3129	9.14563e-22	34		(Intercept)	80.3242	73.8509	86.7975	2.88151e-22	34
	cluster PpIX-TSLT cluster 1 (vs 2)	-5.72822	-10.3088	-1.14769	0.0159143	34		cluster PpIX-TSLT cluster 1 (vs 2)	-19.3558	-29.365	-9.34668	0.000426683	34
	independent variable: yes (vs no)	-5.36007	-10.6746	-0.0455629	0.0481839	34		independent variableyes	-1.03171	-12.6447	10.5813	0.857396	34
Arterial hypertension at T0	(Intercept)	35.1725	30.6135	39.7316	2.48947e-16	34		(Intercept)	84.9087	75.8311	93.9864	1.09523e-18	34
	cluster PpIX-TSLT cluster 1 (vs 2)	-6.49571	-11.5788	-1.41267	0.0139412	34		cluster PpIX-TSLT cluster 1 (vs 2)	-16.9742	-27.0953	-6.85321	0.00177188	34
	independent variable: yes (vs no)	-1.04335	-6.71372	4.62702	0.710014	34		independent variableyes	-7.89876	-19.1892	3.39171	0.163623	34
Dyslipidemia at T0	(Intercept)	34.3697	31.2127	37.5267	1.35387e-20	34		(Intercept)	80.9986	74.5995	87.3976	1.59788e-22	34
	cluster PpIX-TSLT cluster 1 (vs 2)	-6.9985	-11.7914	-2.20558	0.00559095	34		cluster PpIX-TSLT cluster 1 (vs 2)	-18.8194	-28.5343	-9.10445	0.000418687	34
	independent variable: yes (vs no)	1.17878	-4.65499	7.01254	0.683097	34		independent variableyes	-5.52743	-17.3521	6.29721	0.347777	34
Obstructive sleep apnoea at T0	(Intercept)	35.3033	32.318	38.2887	1.19439e-21	34		(Intercept)	81.7861	75.6947	87.8775	2.76851e-23	34
	cluster PpIX-TSLT cluster 1 (vs 2)	-5.79339	-10.4094	-1.17738	0.0155726	34		cluster PpIX-TSLT cluster 1 (vs 2)	-17.337	-26.7557	-7.91838	0.000719796	34
	independent variable: yes (vs no)	-5.04549	-10.4012	0.310187	0.0639184	34		independent variableyes	-10.7776	-21.7055	0.150259	0.0530385	34
Gastroesophageal reflux disease at T0	(Intercept)	35.1307	31.6695	38.5919	1.04057e-19	34		(Intercept)	80.2984	73.1445	87.4524	5.53839e-21	34
	cluster PpIX-TSLT cluster 1 (vs 2)	-6.8266	-11.5294	-2.12378	0.00584329	34		cluster PpIX-TSLT cluster 1 (vs 2)	-19.5669	-29.2872	-9.8466	0.000272205	34
	independent variable: yes (vs no)	-1.66902	-6.51226	3.17421	0.487403	34		independent variableyes	-0.368375	-10.3789	9.64215	0.940656	34
